# Supplementary material for: High density SNP and SSR-based genetic maps of two independent oil palm hybrids
Source: BMC Genomics. 2014 Apr 27;15(1):309. doi: 10.1186/1471-2164-15-309 (PMC4234488; doi:10.1186/1471-2164-15-309)
Supplement: Supplementary file 1 — Additional file 1: Alignment of oil palm genetic maps developed for intraspecific ( P2 ) and interspecific ( OxG ) crosses using common markers. The P2 bi-parental integrated (DP), dura parental (D) and pisifera parental (P) maps are shown on the left and OxG bi-parental integrated (OT), E. oleifera parental (O) and tenera parental (T) maps on the right. The integrated map of P2 and OxG is shown at the centre, labeled DPxOT/T. Haldane genetic distance (cM) is indicated by the ruler on the left of the map. Common markers that co-mapped across D, P, DP, DPxOT/T and T are indicated in red. Nomenclature for markers is: SNPM (SNP), mEgCIR (genomic SSR from [8, 23], sEg (E. guineensis EST-SSR), sMg (E. guineensis genomic-SSR), sMo (E. oleifera genomic-SSR), sPSc (SSR developed from E. guineensis scaffold data). Markers showing distorted segregation are marked by *representing significance, viz.,*p < 0.1,**p < 0.05,***p < 0.01,****p < 0.005,*****p < 0.001 and ******p < 0.0005. (ZIP 6 MB) [file 12864_2013_7049_MOESM1_ESM.zip]

Archive with 16 entries (16 files):
- LG2.tif
- LG1.tif
- LG3.tif
- LG4.tif
- LG5.tif
- LG6.tif
- LG7.tif
- LG8.tif
- LG9.tif
- LG10.tif
- LG11.tif
- LG12.tif
- LG13.tif
- LG14.tif
- LG15.tif
- LG16.tif
